# Supplementary material for: Global research trends of Mycoplasma pneumoniae pneumonia in children: a bibliometric analysis
Source: Front Pediatr. 2023 Nov 24;11:1306234. doi: 10.3389/fped.2023.1306234 (PMC10704248; doi:10.3389/fped.2023.1306234)
Supplement: Supplementary Table S1 — The h-index of 6,972 authors. [file Table1.xlsx]

## Sheet: Sheet1
Element	h_index	TC	NP	PY_start
ESPOSITO S	16	806	25	2000
OUCHI K	15	809	26	1999
JI W	13	438	29	2013
PRINCIPI N	13	671	21	2000
YAN YD	13	441	33	2013
CHEN ZR	12	413	34	2013
HUANG YC	12	437	17	2012
KORPPI M	12	512	13	1999
MIYASHITA N	12	470	15	2003
MOROZUMI M	12	859	16	2005
UBUKATA K	12	859	16	2005
WANG YQ	12	362	25	2013
AKAIKE H	11	492	15	2012
CHEN ZM	11	513	26	2008
LEINONEN M	11	1399	12	1999
SAUTEUR PMM	11	374	15	2011
TANAKA T	11	544	13	2004
VAN ROSSUM AMC	11	549	17	2012
WINCHELL JM	11	1470	12	2009
CHOI EH	10	384	16	2007
HAO CL	10	266	26	2015
IWATA S	10	692	13	2005
KUMAR S	10	453	23	2007
LEE HJ	10	420	10	2001
ATKINSON TP	9	573	9	2008
BEBEAR C	9	452	10	2007
HUANG LM	9	271	12	2008
KAWAI Y	9	338	11	2008
LIU F	9	198	19	2012
NAKANO T	9	401	12	2012
PEREYRE S	9	458	11	2007
SHAO XJ	9	284	16	2013
SHEN KL	9	296	13	2008
SUN HM	9	229	20	2013
TERANISHI H	9	434	13	2013
WAITES KB	9	1465	9	2003
BASEMAN JB	8	293	10	2010
BERGER C	8	317	11	2001
DIAZ MH	8	288	8	2014
HAMMERSCHLAG MR	8	346	11	2001
HUANG L	8	230	17	2014
JIANG WJ	8	163	20	2012
KANNAN TR	8	293	10	2010
LIU Y	8	545	16	2009
SETHI GR	8	138	9	2008
VINK C	8	457	9	2012
WANG MJ	8	206	13	2014
WANG Y	8	169	14	2012
WANG YS	8	168	16	2008
YANG YH	8	193	11	2002
ZHANG YY	8	464	12	2010
ZHENG YJ	8	153	14	2014
BENITEZ AJ	7	203	8	2014
BLASI F	7	347	7	2000
CAO B	7	303	7	2010
CHANG AB	7	257	8	2005
CHANG LY	7	229	9	2012
JOHNSTON SL	7	739	8	2005
KENRI T	7	477	7	2004
LEE KY	7	376	10	2006
MARTIN RJ	7	472	8	2002
NARITA M	7	522	9	2002
OGITA S	7	307	8	2012
RUUSKANEN O	7	590	7	2000
SHAH SS	7	230	9	2007
WANG H	7	269	9	2010
WANG HP	7	114	11	2016
WANG L	7	129	14	2009
WANG X	7	160	12	2010
XU BP	7	129	12	2015
XU J	7	214	17	2013
YUN KW	7	194	10	2017
ZHOU YL	7	280	10	2014
AMPOFO K	6	1413	6	2011
CHEN Y	6	142	14	2014
CHIBA N	6	461	7	2006
DAI WK	6	108	8	2016
FENG X	6	89	6	2015
FENG YL	6	140	9	2013
FENG ZS	6	70	6	2017
HARDY RD	6	229	6	2004
JACOBS E	6	197	6	2001
KATO A	6	290	7	2013
KONDO E	6	290	7	2013
KRAFT M	6	480	7	2000
LEE H	6	179	6	2009
LI GX	6	70	6	2017
LI JQ	6	76	7	2016
LI SL	6	151	10	2013
LI SX	6	169	8	2011
LIN TY	6	158	8	2012
MCCRACKEN GH	6	858	6	1999
OISHI T	6	137	9	2011
OKIMOTO N	6	185	7	2012
PAVIA AT	6	1413	6	2011
RHIM JW	6	206	8	2010
SAIGAL SR	6	113	8	2008
TALKINGTON DF	6	1135	6	2000
TSAO KC	6	147	7	2012
XU H	6	123	12	2010
XUE GH	6	162	11	2013
YAN C	6	160	10	2013
YU HR	6	135	7	2009
ZHANG J	6	123	13	2008
ZHANG XX	6	148	15	2016
ZHAO DY	6	73	9	2012
ZHAO HQ	6	153	10	2013
ZHU CH	6	193	11	2013
AHN YM	5	170	7	2013
ARNOLD SR	5	1324	5	2015
ATANASKOVIC-MARKOVIC M	5	165	5	2014
BLYTH CC	5	127	5	2018
BOSIS S	5	165	5	2002
BROOKS EG	5	219	5	2011
CHALKER VJ	5	163	5	2006
CHEN DH	5	151	5	2011
CHOI JH	5	112	6	2013
CHOI YJ	5	86	6	2017
CHUNG HL	5	65	7	2006
COALSON JJ	5	182	5	2010
DALE RC	5	265	5	2004
DUFFY LB	5	698	5	2000
EDWARDS KM	5	1324	5	2015
EUN BW	5	149	6	2007
GLASER CA	5	1048	5	2003
GOOSSENS H	5	402	6	2002
GU WJ	5	101	12	2016
HICKS LA	5	1300	5	2014
HOOGENBOEZEM T	5	294	9	2012
JAIN S	5	1324	5	2015
JENSEN JS	5	176	5	1999
JIAO WW	5	64	7	2016
JOKS R	5	47	6	2013
KANG HM	5	140	7	2013
KATZ K	5	188	5	2005
KIM HB	5	79	7	2012
KLEEMOLA M	5	222	6	1999
LEE E	5	77	12	2020
LEE JS	5	215	5	2006
LI J	5	187	17	2009
LI SC	5	84	7	2016
LI YH	5	62	5	2016
LIU H	5	56	8	2014
LIU JR	5	75	9	2017
LIU YH	5	58	6	2017
LOENS K	5	212	6	2002
LU ZW	5	76	6	2017
MATSUBARA K	5	381	5	2008
MCCULLERS JA	5	1324	5	2015
MEJIAS A	5	155	6	2005
MIYATA I	5	91	5	2017
NAKAYAMA E	5	404	5	2005
NIR-PAZ R	5	160	6	2006
OKADA T	5	308	6	2009
PUPPE W	5	367	5	1999
RAMILO O	5	108	5	2006
SMITH-NOROWITZ TA	5	53	6	2013
SOL IS	5	62	6	2019
SUN L	5	76	9	2016
TAJIMA T	5	346	5	2005
TANAKA Y	5	91	5	2017
TERADA K	5	280	5	2012
UNGER WWJ	5	164	10	2016
WAKABAYASHI T	5	271	5	2013
WANG K	5	152	8	2011
WANG WJ	5	58	8	2016
WILLIAMS DJ	5	1324	5	2015
XIAO L	5	378	6	2011
YAMAZAKI T	5	452	5	2004
YANG EA	5	120	9	2014
YANG HJ	5	77	10	2019
YANG ZY	5	128	6	2014
YE Q	5	111	7	2014
ZHANG JZ	5	206	7	2010
ZHANG L	5	174	12	2011
ZHANG Y	5	88	11	2015
ZHAO F	5	206	8	2010
ZHAO SY	5	81	12	2017
ZHOU Q	5	84	7	2016
ALTWEGG M	4	332	4	2000
AMBROGGIO L	4	63	4	2015
ANDERSON EJ	4	1234	4	2015
ARAKAWA Y	4	373	4	2004
BRAMLEY AM	4	1267	4	2015
CANCIANI M	4	184	4	2005
CAO Q	4	75	4	2018
CHARRON A	4	157	4	2007
CHAUDHRY R	4	115	4	2000
CHEN JM	4	135	5	2008
CHEN XJ	4	119	5	2014
CHENG GH	4	85	4	2017
CHI H	4	105	5	2013
CHIU CH	4	114	5	2012
CHO EY	4	142	5	2013
CHU HW	4	208	5	2003
CHUNG EH	4	79	6	2007
DE GROOT R	4	146	4	2001
DON M	4	184	4	2005
DORIGO-ZETSMA JW	4	237	4	1999
DROGHETTI R	4	226	4	2000
DUMKE R	4	143	6	2006
DURKIN HG	4	53	4	2013
FU Z	4	106	4	2013
GAO M	4	86	5	2017
GAVRANICH JB	4	98	4	2005
GRIJALVA CG	4	1234	4	2015
GRONDAHL B	4	299	4	1999
GU L	4	82	4	2013
HAN MS	4	53	5	2018
HASEGAWA K	4	345	4	2005
HSIEH KS	4	130	6	2004
HSIEH YC	4	99	7	2012
HUANG CG	4	92	4	2012
HUANG YJ	4	224	4	2013
ISHIWADA N	4	36	5	2012
IZUMIKAWA K	4	191	4	2014
JIANG ZY	4	87	6	2016
KANG JH	4	174	5	2010
KAWASAKI K	4	180	4	2008
KESE D	4	61	7	2015
KIM CK	4	194	4	2001
KIM HY	4	47	7	2020
KIM JH	4	58	4	2012
KLIG JE	4	55	4	2003
KOGOJ R	4	55	4	2015
KOHLHOFF S	4	31	4	2016
KONO M	4	83	4	2017
KRAUSE DC	4	205	4	2007
KUO KC	4	113	5	2017
KUROKI H	4	132	4	2005
LECKMAN JF	4	382	4	2007
LEE CY	4	94	5	2008
LEE JH	4	179	4	2012
LEE JK	4	52	5	2018
LEE PI	4	135	5	2008
LEE WJ	4	88	4	2017
LEE YJ	4	66	4	2017
LI D	4	39	4	2017
LI DF	4	46	4	2017
LI G	4	154	5	2009
LI HM	4	52	9	2018
LI L	4	76	7	2015
LI M	4	111	9	2016
LI W	4	67	7	2015
LI Y	4	50	8	2013
LIN KL	4	43	4	2010
LIU CC	4	122	5	2013
LIU J	4	114	6	2015
LIU LY	4	31	7	2012
LIU YL	4	141	4	2014
LU CY	4	133	6	2014
LU RH	4	75	4	2017
MENG FZ	4	85	4	2017
MRVIC T	4	56	6	2015
NADAL D	4	280	4	2000
NIU CK	4	88	4	2017
NOROWITZ YM	4	32	5	2016
OHNO N	4	83	4	2017
ONO S	4	83	4	2017
OSTERHAUS ADME	4	266	4	1999
PARK JY	4	61	4	2017
QU JX	4	116	4	2013
RATY R	4	146	4	2000
REN LL	4	124	4	2008
RENAUDIN H	4	120	4	2007
SAITO A	4	213	4	2013
SASAKI T	4	349	4	2004
SCHMITT HJ	4	349	4	1999
SELF WH	4	1234	4	2015
SEO JH	4	58	6	2019
SHANG SQ	4	71	4	2015
SHEN AD	4	60	6	2019
SHENG YJ	4	124	5	2014
SMYTH A	4	108	4	2000
SPUESENS EBM	4	261	5	2012
SUNAKAWA K	4	321	4	2008
TAGLIABUE C	4	100	4	2009
TANG H	4	116	4	2008
TANG LF	4	57	5	2009
TANG MY	4	51	4	2018
TEMPLETON KE	4	301	4	2003
TOUATI A	4	76	4	2010
TSAI CM	4	92	5	2017
URSI D	4	152	4	2002
VAINIONPAA R	4	91	4	2001
WAKABAYASHI S	4	83	4	2017
WANG HS	4	43	4	2010
WANG J	4	84	11	2013
WANG LB	4	118	8	2011
WANG LQ	4	98	4	2013
WANG XS	4	85	5	2017
WANG YC	4	90	6	2016
WANG YH	4	53	5	2019
WANG ZH	4	40	5	2016
WOLFF BJ	4	97	4	2009
WONG KS	4	121	4	2012
WU L	4	52	6	2016
WU Q	4	63	4	2007
WUNDERINK RG	4	1234	4	2015
XIE G	4	49	5	2017
XU D	4	88	4	2011
XU XF	4	85	6	2008
XU YS	4	39	11	2020
YANG DH	4	127	7	2016
YANG HM	4	46	6	2017
YANG L	4	38	7	2018
YANG MY	4	85	4	2017
YANG S	4	56	4	2017
YIN YD	4	227	4	2010
YUAN Y	4	118	4	2013
ZHANG H	4	202	11	2009
ZHAO J	4	57	5	2017
ZHOU R	4	141	5	2008
ZHOU WF	4	89	5	2013
APFALTER P	3	41	3	2008
BALASUBRAMANIAN S	3	24	4	2012
BAO YM	3	47	3	2019
BARRAL A	3	27	3	2013
BERMINGHAM A	3	77	3	2011
BIANCHETTI MG	3	52	6	1999
BIANCHINI S	3	37	3	2016
BJORKMAN P	3	168	3	2008
BLASCHKE AJ	3	423	3	2011
BOSSART W	3	197	3	2000
BRITTAIN-LONG R	3	218	3	2008
CAGLE MP	3	116	3	2013
CAO L	3	80	5	2013
CAO LJ	3	19	3	2017
CASTRO-RODRIGUEZ JA	3	42	3	2003
CHALKER V	3	31	3	2011
CHANG CH	3	39	3	2018
CHANG TH	3	82	3	2019
CHAPPELL JD	3	1177	3	2015
CHEN J	3	34	5	2018
CHEN L	3	24	5	2003
CHEN PY	3	29	3	2008
CHEN X	3	60	4	2021
CHEN YS	3	24	5	2016
CHEN YY	3	51	6	2014
CHEN Z	3	15	6	2015
CHU C	3	66	3	2018
COPETE AR	3	22	3	2018
DAXBOECK F	3	106	3	2002
DE JONGE MI	3	35	3	2020
DENG L	3	88	3	2008
DING Y	3	67	4	2018
DINULOS JGH	3	153	3	2005
DOMINGUEZ SR	3	91	3	2015
DONG XY	3	20	5	2016
DUBE PH	3	106	3	2012
EBORIADOU M	3	28	3	2008
EVERHART K	3	107	3	2018
FAELLI N	3	91	3	2002
FAN HF	3	26	5	2017
FAN J	3	136	3	2005
FAN LP	3	51	4	2017
FASOLI L	3	142	3	2005
FREYMUTH F	3	252	3	1999
FUKUDA Y	3	121	3	2014
GAO F	3	57	3	2013
GAO X	3	26	3	2014
GARG IB	3	30	4	2018
GUO W	3	32	6	2020
GUO Y	3	55	4	2019
HAN MY	3	42	5	2020
HAN XH	3	61	3	2012
HARNDEN A	3	664	3	2011
HARRISON T	3	141	3	2000
HARRISON TG	3	103	3	2006
HASEGAWA S	3	91	4	2009
HEININGER U	3	110	3	2003
HEISKANEN-KOSMA T	3	195	3	1999
HO PL	3	43	3	2013
HONG JH	3	115	3	2006
HORINO A	3	241	3	2004
HSIA SH	3	38	3	2010
HU YH	3	99	3	2008
HUANG F	3	15	3	2016
HUANG FL	3	32	4	2008
HUANG Y	3	68	4	2013
HYMAS W	3	1177	3	2015
IEVEN M	3	176	4	2002
ISAACS D	3	75	3	2005
ISHIGURO N	3	68	4	2016
ITAGAKI T	3	43	3	2013
JACOBS BC	3	57	4	2015
JANG YY	3	42	5	2020
JIANG Y	3	48	4	2014
JIANG YH	3	51	5	2016
KABRA SK	3	39	3	2000
KIM BS	3	42	5	2020
KIM JT	3	42	5	2020
KIM SH	3	50	5	2012
KING RA	3	291	3	2007
KNUF M	3	119	3	2012
KOBAYASHI R	3	208	3	2005
KOH YY	3	173	3	2001
KRUNKOSKY TM	3	129	3	2007
KUBO M	3	165	3	2012
KUTTY PK	3	165	3	2015
LANARI M	3	86	3	2008
LAVA SAG	3	24	5	2018
LEBER AL	3	116	3	2018
LEE J	3	98	4	2012
LEE KS	3	52	3	2019
LEE YY	3	27	4	2020
LI F	3	44	6	2015
LI H	3	22	4	2015
LI MY	3	57	4	2017
LI S	3	84	5	2008
LI WH	3	162	3	2009
LI X	3	115	9	2009
LI XM	3	56	6	2016
LI YQ	3	67	4	2018
LI YY	3	26	3	2020
LI ZJ	3	73	3	2012
LIN CY	3	38	3	2013
LIN HC	3	101	4	2013
LIN HH	3	20	3	2018
LIN JJ	3	38	3	2010
LIN X	3	83	3	2015
LIN Y	3	51	3	2016
LINA B	3	55	3	2009
LINDH M	3	249	5	2008
LING YY	3	29	3	2020
LIU FC	3	27	3	2008
LIU JH	3	24	4	2017
LIU JL	3	30	4	2016
LIU L	3	76	7	2014
LIU Q	3	151	4	2011
LIU SJ	3	20	3	2018
LIU TY	3	39	3	2018
LIU W	3	96	3	2019
LIU WK	3	129	3	2011
LIU X	3	52	3	2017
LOMBROSO PJ	3	291	3	2007
LU AZ	3	112	6	2011
LU G	3	26	5	2017
LU SK	3	22	3	2012
MARTINEZ MA	3	142	3	2001
MARTINO D	3	177	3	2009
MATSUO M	3	61	3	2004
MATSUZAKI Y	3	39	3	2013
MEDJO B	3	150	3	2014
MICHAEL-GAYEGO A	3	78	3	2006
MILANI GP	3	24	5	2018
MIZUTA K	3	39	3	2013
MOSES AE	3	46	3	2016
MURAYAMA SY	3	86	3	2006
MURPHY TK	3	219	3	2015
NAKAMURA Y	3	27	3	2019
NASCIMENTO-CARVALHO CM	3	27	3	2013
NIKOLIC D	3	94	4	2014
NILSSON AC	3	168	3	2008
NING J	3	14	6	2021
OH JW	3	60	4	2012
OH KJ	3	18	3	2013
OHSHIMA Y	3	52	3	2012
OHYA H	3	224	3	2004
OKAZAKI N	3	321	3	2004
OLSEN K	3	578	3	2004
OLSON D	3	91	3	2015
PALDANIUS M	3	97	3	2005
PANDRANKI L	3	22	3	2018
PAPA A	3	28	3	2008
PAPADOPOULOS NG	3	268	4	2008
PATEL A	3	1177	3	2015
PERSSON K	3	168	3	2008
PETERS JI	3	116	3	2013
PEUCHANT O	3	140	3	2010
PITKARANTA A	3	88	3	2006
PODDIGHE D	3	84	4	2018
PRAPROTNIK M	3	51	3	2015
QUAN ST	3	45	4	2019
RAMASAMY K	3	22	3	2018
ROHDE G	3	308	4	2003
ROIVAINEN M	3	519	3	2000
RON M	3	114	3	2006
RUEDA ZV	3	22	3	2018
SCHALOCK PC	3	153	3	2005
SCHNEIDER E	3	1265	3	2012
SEILER M	3	69	3	2020
SETO J	3	39	3	2013
SHANG YX	3	66	6	2014
SHEN J	3	27	4	2016
SHI DW	3	120	6	2009
SHIM JY	3	42	5	2020
SHUAI JF	3	24	4	2017
SILLEKENS P	3	179	4	2002
SINGH H	3	132	3	2011
SNELLING TL	3	62	3	2013
SONG DJ	3	55	3	2017
SUZUKI H	3	56	3	2011
SUZUKI S	3	139	3	2006
SUZUKI Y	3	39	3	2013
SWEDO SE	3	219	3	2015
TAKAHASHI T	3	159	3	2009
TAKAHASHI Y	3	33	4	2014
TANG XL	3	29	5	2018
TANIR G	3	30	3	2006
TAO Y	3	67	3	2018
TECHASAENSIRI C	3	82	3	2009
TEST M	3	44	3	2012
THACKER WL	3	153	3	2000
TONG XM	3	19	3	2020
TSAI CK	3	42	3	2021
TSAI TA	3	42	3	2021
TSIODRAS S	3	262	3	2004
TUUMINEN T	3	79	3	2000
VABRET A	3	253	3	1999
VELEZ LA	3	22	3	2018
VISCARDI RM	3	52	3	2011
VON MUTIUS E	3	372	3	2007
VUORINEN T	3	107	3	2006
WANG C	3	191	6	2010
WANG HM	3	40	5	2015
WANG LY	3	79	4	2003
WANG MG	3	174	3	2009
WANG XF	3	42	4	2018
WANG XY	3	59	4	2015
WANG YJ	3	70	3	2001
WANG Z	3	77	5	2008
WATANABE T	3	71	3	2016
WEAVER D	3	34	3	2013
WEIGL JAI	3	330	3	1999
WESTIN J	3	218	3	2008
WHITEHOUSE WP	3	151	3	2003
WILBRINK B	3	125	3	2001
WU JG	3	83	3	2015
WU YF	3	39	3	2020
XEPAPADAKI P	3	267	3	2010
XIAO J	3	22	3	2016
XIAO Z	3	53	6	2016
XIE ZD	3	62	3	2008
XIN DL	3	99	5	2009
XU XM	3	41	3	2019
XU YC	3	53	5	2009
YANG B	3	31	3	2015
YANG Y	3	94	4	2008
YIN Y	3	33	6	2018
YOO SJ	3	53	3	2007
YOO Y	3	55	3	2005
YU J	3	49	5	2005
ZHANG JH	3	28	5	2010
ZHANG LQ	3	38	3	2017
ZHANG Q	3	17	6	2020
ZHANG R	3	56	5	2013
ZHANG TQ	3	37	10	2020
ZHANG XB	3	110	4	2011
ZHANG XG	3	36	3	2018
ZHAO MC	3	48	4	2017
ZHAO YH	3	41	3	2019
ZHOU W	3	40	4	2019
ZHOU Y	3	29	4	2019
ZHU CM	3	30	3	2020
ZHU H	3	119	4	2013
ZHU YF	3	42	5	2020
ZHUO ZQ	3	16	3	2020
ZIEGLER T	3	554	3	2004
AAMIR M	2	5	2	2023
ABELE-HORN M	2	47	2	2003
ACWORTH JP	2	31	2	2009
ADACHI N	2	20	2	2003
AGACFIDAN A	2	47	2	2006
AGARWAL M	2	7	2	2019
AGUILAR-LUIS MA	2	35	2	2017
AGUILAR YA	2	19	2	2018
AHN JG	2	14	2	2020
AKASHI Y	2	11	2	2018
ALLEGRA L	2	188	2	2000
AMIR J	2	100	2	2007
ANDERSEN PL	2	29	2	2000
ANDERSON LJ	2	394	2	2001
ANDERSSON LM	2	47	2	2012
ANDO S	2	26	2	2019
ANDOH T	2	314	2	2004
ANH DD	2	45	2	2007
ANTOON JW	2	44	2	2018
ARGENTIERO A	2	12	2	2020
ARIGA T	2	58	2	2016
ASNER SA	2	18	2	2014
ATKINSON M	2	49	2	2007
AVENDANO LF	2	109	2	2001
AWASTHI S	2	84	2	2012
AYDIN-TEKE T	2	16	2	2014
AYDIN D	2	31	2	2002
AZIMI G	2	10	2	2019
BAO F	2	40	2	2018
BARTELDS AIM	2	60	2	2000
BAYHAN GI	2	16	2	2014
BEAGLEY KW	2	181	2	2004
BEBEAR CM	2	98	2	2007
BEERSMA MFC	2	252	2	2003
BEGHETTO E	2	51	2	2009
BEN JABALLAH N	2	17	2	2010
BERLOT JR	2	14	4	2018
BERNER R	2	85	2	2007
BHUIYAN MU	2	54	2	2018
BI Y	2	13	3	2021
BILLAUD G	2	30	2	2011
BISGAARD H	2	136	2	2008
BITNUN A	2	598	2	2013
BLOCK C	2	105	2	2006
BLOSKY MA	2	31	2	2015
BORLAND ML	2	54	2	2018
BRAMAN SS	2	169	2	2006
BREED R	2	49	2	2006
BREIMAN RF	2	146	2	2012
BROWN RJ	2	60	2	2015
BUFE A	2	305	2	2003
BULTMANN E	2	25	2	2005
BYINGTON CL	2	366	2	2011
CAGLE M	2	83	2	2010
CAI CQ	2	20	4	2020
CAIRNS CB	2	100	2	2008
CAMARGOS PAM	2	56	2	2007
CANONICA GW	2	210	2	2011
CAO LF	2	27	5	2015
CASALEGNO JS	2	30	2	2011
CASSELL GH	2	286	2	2002
CAVAGNA R	2	45	2	2002
CHAN BWK	2	39	2	2013
CHAN PKS	2	53	2	2009
CHAVEZ-BUENO S	2	106	2	2005
CHEN C	2	74	4	2008
CHEN CC	2	14	2	2021
CHEN CJ	2	89	4	2008
CHEN HJ	2	18	2	2017
CHEN JD	2	12	4	2021
CHEN MX	2	86	3	2014
CHEN N	2	12	3	2021
CHEN P	2	19	3	2021
CHEN Q	2	19	2	2019
CHEN SH	2	27	2	2019
CHEN SY	2	41	4	2018
CHEN TT	2	16	2	2015
CHEN XG	2	96	2	2009
CHEN YC	2	52	4	2020
CHEN YJ	2	6	2	2021
CHENG L	2	26	2	2018
CHENG Q	2	13	3	2021
CHENG Y	2	7	4	2020
CHENG YJ	2	19	3	2018
CHESKO KL	2	31	2	2011
CHIAPPINI E	2	10	2	2013
CHIRONNA M	2	91	2	2011
CHIU SS	2	39	2	2013
CHO HJ	2	52	2	2017
CHO HK	2	15	2	2018
CHO HM	2	12	4	2013
CHO YJ	2	27	2	2019
CHOI M	2	22	2	2019
CHOI SH	2	38	4	2012
CHOI SM	2	36	2	2020
CHOI YH	2	46	2	2017
CHOI YY	2	13	2	2021
CHONMAITREE T	2	137	2	2003
CHOTIKANATIS K	2	27	2	2013
CHOU IJ	2	23	2	2010
CHOUNG JT	2	40	2	2009
CLAAS ECJ	2	252	2	2003
CLARK J	2	656	2	2000
COHEN DM	2	24	2	2018
COLIN AA	2	160	2	2008
CORREIA JB	2	182	2	2011
CRABB DM	2	59	2	2014
CROSS KE	2	58	2	2015
CUEVAS LE	2	148	2	2007
CUI H	2	23	2	2015
CUI JH	2	37	3	2019
CUI XJ	2	4	2	2022
CUNNINGHAM MW	2	163	2	2015
DAI FF	2	11	2	2021
DAI JH	2	28	2	2019
DAI YL	2	50	3	2009
DALEY AJ	2	30	2	2007
DALY JA	2	180	2	2011
DANKERT J	2	171	2	1999
DE BENEDICTIS FM	2	54	2	2020
DE BRUIJN ACJM	2	17	3	2018
DE GROOT RCA	2	42	4	2017
DE LUIGI G	2	5	2	2021
DE MARTINO M	2	10	2	2013
DE WIT MCY	2	53	2	2015
DEEROJANAWONG J	2	32	2	2007
DEL VALLE-MENDOZA J	2	35	2	2017
DEL VALLE LJ	2	35	2	2017
DEMIRJIAN A	2	75	2	2015
DENG H	2	9	4	2018
DENG JK	2	17	2	2014
DHAWAN B	2	44	2	2009
DHINGRA B	2	7	2	2019
DI PIETRO P	2	118	2	2008
DIETRICH A	2	86	2	2013
DING SG	2	36	2	2016
DJUKIC S	2	85	2	2014
DOU XW	2	42	2	2016
DOVE W	2	66	2	2007
DRAGO L	2	29	2	2008
DU LZ	2	37	2	2011
EGITTO MG	2	28	2	2000
ERDMAN D	2	1218	2	2012
ESCURET V	2	30	2	2011
ESTEVAO SC	2	18	4	2018
FALCINI F	2	21	2	2010
FALSAPERLA R	2	9	3	2019
FAN MY	2	42	2	2016
FAN Q	2	27	2	2015
FAN ZY	2	65	2	2013
FAYON M	2	33	2	1999
FEIKIN DR	2	146	2	2012
FENG Q	2	16	2	2020
FERRARA G	2	84	2	2015
FERRARINI A	2	19	2	2018
FIELDS BS	2	89	2	2005
FLORET D	2	41	2	2009
FONCECA AM	2	182	2	2011
FONSECA-ATEN M	2	106	2	2005
FORSTER J	2	85	2	2007
FRAAIJ PLA	2	197	2	2013
FROBERT E	2	30	2	2011
FU P	2	29	2	2018
FUCHIGAMI T	2	11	2	2012
FUJISAWA T	2	16	2	2013
FUNAHASHI K	2	45	2	2012
FURUKAWA S	2	12	2	2009
GABRIELLI L	2	30	2	2020
GADSBY NJ	2	49	2	2012
GALLI L	2	10	2	2013
GARGANO N	2	51	2	2009
GATERMANN S	2	246	2	2005
GAVROVIC-JANKULOVIC M	2	74	2	2016
GE LS	2	10	2	2019
GE ML	2	4	2	2021
GENDREL D	2	188	2	2000
GERVAIX A	2	23	2	2010
GIACCHINO R	2	118	3	2000
GIAMARELLOU H	2	179	2	2005
GIBSON PG	2	181	2	2004
GILBERT DL	2	181	2	2009
GILBERT GL	2	53	2	2008
GILL D	2	118	2	2015
GLODE MP	2	75	2	2015
GOH A	2	61	2	2003
GOLDMAN JL	2	44	2	2018
GOMEZ AM	2	82	2	2005
GONG J	2	13	3	2020
GONG L	2	19	2	2016
GONG XY	2	16	2	2015
GOPFRICH H	2	28	2	2009
GOTOH K	2	45	2	2012
GOUARIN S	2	205	2	1999
GRAF TR	2	31	2	2015
GRANT CC	2	19	2	2000
GRANTZ H	2	143	2	2010
GRECO F	2	25	3	2007
GREUB G	2	18	2	2014
GRIMWOOD K	2	89	2	2012
GU HY	2	14	2	2020
GU ZM	2	37	2	2013
GULLSBY K	2	36	2	2008
GUO Q	2	13	4	2020
GUO WW	2	35	2	2017
GUO XG	2	19	2	2019
GUO ZY	2	13	2	2016
GUPTE G	2	123	2	2003
HAAHTELA T	2	232	2	2011
HAHN DL	2	11	2	2000
HAIDOPOULOU K	2	10	2	2008
HALAJI M	2	12	2	2017
HALL M	2	50	2	2011
HAN BC	2	21	2	2016
HAN HY	2	13	4	2019
HAN YW	2	8	3	2021
HANADA S	2	22	2	2014
HANSBRO PM	2	181	2	2004
HANSEN G	2	23	3	2010
HARA K	2	95	2	2014
HARA M	2	22	3	2009
HARA T	2	6	2	2017
HARBECK RJ	2	115	2	2003
HART CA	2	66	2	2007
HART PJ	2	18	2	2018
HARTWIG NG	2	222	2	2012
HASEGAWA M	2	130	2	2012
HASHIMOTO K	2	14	3	2009
HAYDEN RT	2	37	2	2013
HAZAMA K	2	58	2	2016
HE J	2	7	2	2021
HE LH	2	14	3	2013
HE YY	2	26	2	2018
HEDMAN K	2	38	2	2001
HENDRIKS RW	2	17	2	2018
HENRICH B	2	26	2	2012
HENRICKSON KJ	2	131	2	2005
HERNANDEZ A	2	40	2	2016
HERRERA M	2	11	2	2020
HIDALGO-GRASS C	2	31	2	2016
HISHIKI H	2	8	2	2012
HO YH	2	57	2	2015
HOEKSTRA PJ	2	86	2	2013
HONARMAND S	2	377	2	2003
HONG KB	2	107	2	2013
HOP WCJ	2	206	2	2009
HORVAT JC	2	181	2	2004
HOSONO H	2	45	2	2012
HOVI T	2	71	2	2006
HU Z	2	38	2	2011
HUANG AR	2	10	2	2019
HUANG JJ	2	10	2	2020
HUANG KL	2	10	2	2020
HUANG LY	2	61	2	2019
HUANG LZ	2	27	2	2014
HUANG MX	2	54	2	2016
HUANG TY	2	21	2	2020
HUANG X	2	32	2	2018
HUANG YY	2	26	3	2009
HUANG ZY	2	16	2	2016
HUBER BM	2	37	2	2010
HUIZINGA R	2	45	2	2016
HUNG HH	2	17	2	2018
HUONG PLT	2	45	2	2007
HWANG KP	2	24	2	2013
ILONEN J	2	10	2	2003
IMAMURA Y	2	66	2	2014
INAMURA N	2	108	2	2014
INIGUEZ JL	2	188	2	2000
INUI A	2	16	2	2013
IP M	2	38	2	2015
ISHFAQ M	2	5	2	2023
ISHII H	2	17	2	2010
ISHIZAKI M	2	15	2	2018
ITO S	2	121	2	2011
IWATA Y	2	45	2	2012
JAFFE A	2	54	2	2018
JANG GC	2	36	2	2020
JARTTI T	2	80	2	2006
JATON K	2	140	2	2003
JIANG K	2	9	4	2018
JIANG Q	2	7	2	2019
JIN XQ	2	21	2	2018
JOHNSON DW	2	99	2	2010
JUNG S	2	30	2	2020
JUNG SS	2	17	4	2022
JUVEN T	2	466	2	2000
KAIHO M	2	58	2	2016
KALIFA G	2	188	2	2000
KAMACHI K	2	20	2	2013
KANG GL	2	37	2	2013
KANTAR A	2	25	2	2013
KAO CH	2	60	2	2016
KAPLAN EL	2	143	2	2010
KASHYAP B	2	38	2	2008
KATO M	2	28	2	2005
KATSOVICH L	2	143	2	2010
KATZ MA	2	146	2	2012
KAWAMURA N	2	120	2	2005
KAWANO Y	2	19	2	2018
KELESIDIS I	2	179	2	2005
KELESIDIS T	2	179	2	2005
KELLY D	2	91	2	2003
KEREM E	2	65	2	2006
KESSON A	2	137	2	2005
KEW KM	2	84	2	2015
KIKUTA H	2	58	3	2016
KIM C	2	11	2	2019
KIM CH	2	36	3	2020
KIM DK	2	33	2	2005
KIM HJ	2	18	2	2009
KIM J	2	11	3	2013
KIM JS	2	95	2	2001
KIM K	2	14	2	2021
KIM M	2	11	4	2022
KIM MN	2	40	4	2012
KIM NH	2	90	2	2007
KIM S	2	27	2	2020
KIM SG	2	23	2	2006
KIM SY	2	13	2	2008
KIM WS	2	46	2	2017
KIM Y	2	27	2	2020
KIM YJ	2	20	4	2017
KIM YK	2	13	2	2021
KIM YR	2	16	2	2017
KISHI K	2	22	2	2014
KOBAYASHI T	2	39	2	2011
KOGAN R	2	40	2	2000
KOHLHOFF SA	2	36	2	2013
KOHNO Y	2	8	2	2012
KOMATSU H	2	16	2	2013
KORNREICH L	2	45	2	2009
KOSEKI N	2	58	2	2016
KOSKINIEMI M	2	32	2	2001
KOTTANATTU L	2	5	3	2021
KRAUSE R	2	67	2	2002
KRIVEC U	2	13	2	2018
KRONMAN MP	2	128	2	2011
KUREKCI AE	2	10	2	2004
KURIHARA S	2	66	2	2014
KURZ H	2	28	2	2009
KUTTY P	2	58	2	2015
LA ROSA M	2	34	2	2005
LAI SH	2	54	2	2012
LAM DSY	2	16	2	2013
LAN YL	2	9	2	2016
LANG J	2	54	2	2018
LANZI G	2	28	2	2000
LAPPALAINEN M	2	35	2	2012
LAZZAROTTO T	2	30	2	2020
LEBOULLEUX D	2	38	2	2001
LEE B	2	44	2	2018
LEE BE	2	77	2	2006
LEE GE	2	128	2	2011
LEE JY	2	15	5	2018
LEE KH	2	24	2	2002
LEE KL	2	25	2	2015
LEE MH	2	112	4	2006
LEE SO	2	37	2	2012
LEE WI	2	8	2	2010
LEE YC	2	14	2	2021
LEHTINEN P	2	80	2	2006
LEI WT	2	17	2	2018
LEI XL	2	50	2	2018
LEMANSKE RF	2	74	2	2002
LEONARDI S	2	34	2	2005
LEUNG W	2	37	2	2013
LEVEQUE N	2	83	2	2008
LI BR	2	39	2	2019
LI HT	2	22	3	2015
LI HW	2	33	2	2015
LI JJ	2	19	2	2017
LI JY	2	5	2	2022
LI MZ	2	14	2	2018
LI PJ	2	27	2	2015
LI Q	2	17	3	2019
LI QL	2	19	2	2019
LI SH	2	25	4	2021
LI TH	2	38	3	2017
LI XJ	2	18	3	2016
LI XX	2	13	3	2012
LI XY	2	7	3	2018
LI YG	2	41	2	2015
LI YJ	2	44	3	2008
LI YM	2	8	4	2021
LI YN	2	89	2	2014
LI ZY	2	38	3	2017
LIANG H	2	14	2	2012
LIANG HX	2	109	2	2011
LIN CW	2	4	2	2017
LIN HQ	2	143	2	2010
LIN MM	2	10	2	2019
LIN SZ	2	12	2	2017
LINNAVUORI K	2	34	2	2001
LIU EM	2	85	2	2013
LIU JM	2	18	2	2012
LIU MY	2	51	2	2021
LIU QH	2	10	3	2017
LIU TT	2	30	2	2018
LIU XY	2	48	4	2010
LIU YJ	2	41	2	2015
LIU YM	2	172	2	2010
LOZANO J	2	524	2	2004
LU J	2	22	3	2018
LU LH	2	17	2	2015
LU Q	2	9	3	2015
LU RJ	2	6	2	2021
LU YH	2	8	2	2018
LUNG DC	2	16	2	2013
LUO LJ	2	39	2	2019
LUO Y	2	7	2	2021
LUO YL	2	32	2	2019
LUO ZX	2	63	2	2014
MA LJ	2	16	3	2020
MA SJ	2	104	2	2009
MA XJ	2	13	2	2017
MA YJ	2	50	3	2015
MA ZY	2	18	2	2014
MACALUSO M	2	31	2	2015
MAEDA T	2	12	2	2015
MAHESHWARI M	2	26	2	2010
MALLIA P	2	323	2	2011
MANNONEN L	2	25	2	2001
MANT D	2	75	2	2011
MAO SS	2	21	2	2016
MAO WW	2	33	2	2018
MARC E	2	188	2	2000
MARCHISIO P	2	21	2	2008
MARGINEAN CO	2	5	2	2020
MARGUET C	2	47	2	2007
MARINO S	2	9	3	2019
MARTIN AC	2	54	2	2018
MATSUBARA T	2	12	2	2009
MATSUOKA M	2	314	2	2004
MATSUSHIMA T	2	110	2	2003
MCNAMARA PS	2	182	2	2011
MEDINA JL	2	87	2	2012
MEI SF	2	50	2	2016
MELIOLI G	2	120	2	2008
MELIT LE	2	5	2	2020
MENG FL	2	14	3	2013
MERTSOLA J	2	466	2	2000
METLAY JP	2	31	2	2015
MICHELOW IC	2	524	2	2004
MILLER LA	2	75	2	2015
MILLER ST	2	68	2	2009
MITAMURA K	2	15	2	2018
MIYAZAKI T	2	66	2	2014
MO X	2	37	2	2018
MOHANRAJ R	2	7	2	2019
MOLL HA	2	275	2	2001
MONTAGNANI F	2	27	2	2009
MOORE-CLINGENPEEL M	2	28	2	2018
MORFIN F	2	30	2	2011
MORITA K	2	58	2	2016
MOULIN F	2	188	2	2000
MU JJ	2	57	2	2015
MULHOLLAND S	2	35	2	2010
MULLER N	2	31	2	2012
MURAMATSU H	2	19	2	2019
NAGANO N	2	58	2	2016
NAKAMURA T	2	31	2	2008
NAKANE K	2	45	2	2012
NAKANISHI M	2	58	2	2016
NAKAYAMA K	2	30	2	2008
NAMKOONG H	2	15	2	2018
NENNA R	2	8	2	2011
NERI I	2	30	2	2013
NI SS	2	35	2	2019
NIEMINEN T	2	46	2	2008
NIESTERS HGM	2	75	2	2008
NISAR N	2	65	2	2000
NISHIMURA N	2	45	2	2012
NISHIZAWA Y	2	148	2	2013
NJENGA MK	2	146	2	2012
NUMAZAKI K	2	20	2	2003
OBA K	2	58	2	2016
OBERSTE MS	2	146	2	2012
OGUZ F	2	31	2	2002
OH HL	2	36	2	2020
OHGA S	2	20	2	2017
OKA M	2	30	2	2008
OLIVEIRA JR	2	19	2	2013
OLOFSSON S	2	215	2	2008
OTHMAN N	2	58	3	2005
OTSUKA N	2	20	2	2013
OZAKI T	2	45	2	2012
PANCER KW	2	9	2	2015
PAPAEVANGELOU V	2	53	2	1999
PARANHOS-BACCALA G	2	121	2	2008
PARK Y	2	77	4	2001
PAS SD	2	188	2	2013
PATEL K	2	54	2	2009
PAVONE P	2	34	4	2005
PAYA E	2	40	2	2000
PELTOLA H	2	38	2	2001
PELTOLA V	2	80	2	2006
PENG YY	2	8	3	2021
PETITJEAN J	2	205	2	1999
PETRARCA L	2	8	2	2011
PETRIDOU E	2	37	2	2001
PIEDRA PA	2	76	2	2013
PILLAI SC	2	118	2	2015
POPE E	2	118	2	2011
PORITZ MA	2	366	2	2011
PRAPPHAL N	2	32	2	2007
PRESICCE ML	2	31	2	2016
PRINCIPE MFR	2	130	2	2012
PUOLAKKAINEN M	2	13	2	2017
QI C	2	58	2	2015
QI X	2	37	2	2019
QIAN LL	2	76	3	2014
QIU CZ	2	25	2	2016
QIU SY	2	86	2	2014
QUARTO M	2	91	2	2011
RADIC S	2	85	2	2014
RAHMAN T	2	54	2	2018
RAHMAN Z	2	5	2	2023
RAMELLI GP	2	38	2	1999
RAMIEN ML	2	34	3	2019
RAYMOND J	2	188	2	2000
RICHMOND PC	2	54	2	2018
RIGANTE D	2	42	2	2015
RINO JG	2	49	2	2006
RIOS AM	2	106	2	2005
ROBINSON CC	2	75	2	2015
ROCKAHR S	2	37	2	2013
ROLLINS DR	2	27	2	2010
ROODBOL J	2	53	2	2015
ROSSI GA	2	118	2	2008
RUBILAR L	2	40	2	2000
SAIKKU P	2	483	2	1999
SAITO F	2	15	2	2018
SAITO K	2	20	2	2012
SAITOH A	2	75	2	2014
SAKATA H	2	154	2	2012
SALVA PS	2	49	2	2009
SALVO V	2	23	2	2007
SANTOS M	2	15	2	2018
SASAKI S	2	58	2	2016
SATO T	2	22	2	2004
SATO Y	2	93	2	2009
SAXEN H	2	46	2	2008
SCHAAD UB	2	103	2	2003
SCHROTEN H	2	23	2	2012
SCHWARTZ SB	2	89	2	2004
SEONG MW	2	8	2	2019
SHAO L	2	30	2	2015
SHAY DK	2	870	2	2000
SHEFFLER-COLLINS S	2	50	2	2011
SHEN A	2	25	2	2016
SHEN C	2	17	2	2016
SHEN CF	2	50	3	2015
SHEN L	2	15	2	2017
SHEN Z	2	121	2	2014
SHENG K	2	14	2	2020
SHI P	2	16	3	2017
SHI S	2	16	3	2019
SHI TT	2	16	3	2019
SHI YY	2	5	4	2021
SHIBATA M	2	50	2	2017
SHIMIZU K	2	116	2	2005
SHU LH	2	6	2	2015
SHU Q	2	30	2	2017
SIDAL M	2	31	2	2002
SIKAZWE C	2	54	2	2018
SILVA-CASO W	2	35	2	2017
SILVESTRI M	2	118	2	2008
SIMONETTI GD	2	14	3	2021
SINGER HS	2	111	2	2004
SLOOTS TP	2	31	2	2009
SMITH DW	2	54	2	2018
SMITH T	2	37	2	2013
SODERLUND-VENERMO M	2	49	2	2008
SOGO T	2	16	2	2013
SOHN YJ	2	13	2	2021
SONG Q	2	31	3	2015
SONG SF	2	172	2	2010
SORGE A	2	23	2	2007
SORGE G	2	23	2	2007
SOULIOU E	2	24	2	2011
SRINIVASAN A	2	37	2	2013
STEIN RT	2	33	2	2007
STEINER F	2	105	2	2001
STELMACH W	2	28	2	2005
STEPHENSON T	2	62	2	2000
STOCKI T	2	58	2	2011
STOCKMANN C	2	1176	2	2015
STONEHOUSE M	2	123	2	2003
STORCH GA	2	69	2	2008
STRAUSSBERG R	2	45	2	2009
SU LY	2	33	4	2018
SU XL	2	7	2	2021
SUAREZ NM	2	38	2	2014
SUH DI	2	29	2	2018
SUN D	2	8	3	2021
SUN HQ	2	25	5	2017
SUN J	2	15	2	2019
SUN JH	2	9	3	2021
SUN M	2	30	2	2018
SUN T	2	6	2	2021
SUN YN	2	8	3	2017
SUN YY	2	54	2	2016
SUNG H	2	40	4	2012
SUNG M	2	31	4	2020
SUNI J	2	20	2	2001
SURESH S	2	7	2	2019
SUZUKI I	2	314	2	2004
SUZUKI K	2	11	2	2020
SUZUKI M	2	23	2	2019
TAGUCHI T	2	48	2	2011
TAKADA H	2	16	2	2017
TAKAHASHI K	2	19	2	2019
TAKAHASHI S	2	21	2	2009
TAKAZONO T	2	66	2	2014
TAMIYA S	2	11	2	2020
TAN D	2	43	2	2017
TAN JH	2	14	2	2021
TAN WJ	2	18	3	2019
TANAKA H	2	103	2	2002
TANG RB	2	23	2	2008
TARSIA P	2	188	2	2000
TAYLOR AB	2	18	2	2018
TENENBAUM T	2	23	2	2012
TENORE A	2	121	2	2005
TERRANI I	2	5	2	2021
THEILER M	2	43	2	2020
THOMSON A	2	645	2	2011
TIAN DY	2	21	2	2020
TIAN J	2	25	2	2020
TIAN Y	2	9	2	2017
TIO-GILLEN AP	2	46	3	2016
TMUSIC V	2	74	2	2016
TO KKW	2	39	2	2013
TOGASHI T	2	58	2	2016
TRUJILLO M	2	201	2	1999
TSAI CR	2	20	2	2008
TSAI MC	2	17	2	2018
TSAI MH	2	86	2	2012
TSUKANO S	2	48	2	2011
TSUNODA T	2	16	2	2013
UGGETTI C	2	28	2	2000
UH Y	2	9	2	2013
UMETSU M	2	20	2	2003
UNDELA K	2	84	2	2015
UNUVAR E	2	31	2	2002
URUGA H	2	22	2	2014
VALENT F	2	74	2	2007
VAN DER NAT H	2	104	2	2001
VELICKOVIC TC	2	74	2	2016
VERA C	2	11	2	2020
VERHAGEN LM	2	19	4	2013
VERKOOYEN RP	2	78	2	2001
VERVLOET LA	2	56	2	2007
VIRKKI R	2	78	2	2000
VON BISMARCK P	2	37	2	2013
VUORI-HOLOPAINEN E	2	38	2	2001
WABNEGGER L	2	28	2	2009
WADOWSKY RM	2	76	2	2002
WAN GH	2	22	2	2012
WANG B	2	45	2	2018
WANG CB	2	49	2	2015
WANG CY	2	9	6	2020
WANG D	2	11	2	2020
WANG F	2	45	3	2017
WANG HL	2	54	2	2007
WANG JH	2	14	2	2010
WANG JJ	2	29	3	2020
WANG JL	2	10	2	2018
WANG JW	2	121	2	2008
WANG LH	2	92	3	2008
WANG LJ	2	19	4	2013
WANG LP	2	51	2	2021
WANG N	2	24	3	2018
WANG Q	2	21	4	2019
WANG R	2	17	3	2017
WANG RJ	2	18	2	2021
WANG SY	2	54	2	2004
WANG T	2	20	7	2021
WANG W	2	21	4	2017
WANG WC	2	16	2	2005
WANG XW	2	38	2	2016
WANG XX	2	55	2	2017
WANG YT	2	32	2	2002
WASSMER E	2	123	2	2003
WATKINS LKF	2	75	2	2015
WEBLEY WC	2	49	2	2009
WEI HL	2	14	2	2020
WEISS AK	2	50	2	2011
WEN J	2	8	2	2021
WEST R	2	54	2	2018
WILLIAMS K	2	181	2	2015
WILLIAMSON J	2	80	2	2015
WINTER VT	2	87	2	2012
WOOD PR	2	89	2	2013
WU CQ	2	26	2	2018
WU D	2	53	2	2017
WU JF	2	14	2	2021
WU M	2	44	5	2017
WU P	2	7	4	2020
WU PS	2	45	2	2013
WU XR	2	13	2	2019
WU Y	2	34	4	2015
WU YH	2	21	2	2018
XIA YJ	2	37	2	2018
XIA ZZ	2	21	2	2016
XIANG L	2	27	2	2017
XIAO D	2	11	2	2013
XIAO XM	2	14	2	2020
XIE L	2	14	2	2020
XIE YP	2	14	3	2017
XING Y	2	14	2	2020
XIONG Y	2	144	2	2011
XU JJ	2	16	4	2019
XU L	2	27	5	2016
XU XG	2	159	3	2009
XU XJ	2	87	2	2014
XU Y	2	60	2	2020
XU YY	2	22	3	2012
XU Z	2	13	6	2020
XU ZF	2	11	2	2020
XUE F	2	75	2	2008
YAGI S	2	185	2	2007
YAMAGUCHI T	2	25	2	2011
YAMAZAKI M	2	15	2	2018
YAN P	2	27	2	2015
YAN XT	2	34	2	2017
YANAGIHARA K	2	66	2	2014
YANG CF	2	7	3	2021
YANG DY	2	17	4	2017
YANG J	2	52	2	2008
YANG WZ	2	95	2	2017
YANG Z	2	19	3	2018
YANG ZF	2	55	2	2011
YAO Y	2	45	2	2008
YE B	2	21	2	2018
YE J	2	51	2	2016
YE XY	2	159	2	2009
YEH TL	2	17	2	2018
YEN TY	2	34	3	2020
YOON KJ	2	9	2	2013
YOSHIKAWA E	2	11	2	2020
YOSHIOKA Y	2	11	2	2020
YOU XX	2	8	2	2020
YOUN YS	2	94	2	2010
YU ST	2	11	3	2012
YU YL	2	21	2	2016
YUAN J	2	5	2	2021
YUAN L	2	10	2	2020
YUAN SH	2	12	4	2021
YUAN ZF	2	21	2	2016
ZAR HJ	2	70	3	2016
ZENG YH	2	9	2	2018
ZGRAGGEN L	2	5	2	2021
ZHANG B	2	26	2	2010
ZHANG BQ	2	39	3	2018
ZHANG C	2	17	3	2018
ZHANG CL	2	19	2	2016
ZHANG DD	2	42	3	2019
ZHANG DW	2	16	3	2019
ZHANG GB	2	28	2	2013
ZHANG HP	2	58	2	2010
ZHANG JS	2	18	2	2012
ZHANG SQ	2	21	2	2020
ZHANG T	2	11	3	2020
ZHANG W	2	22	5	2017
ZHANG XL	2	22	3	2014
ZHANG XY	2	18	3	2020
ZHANG YH	2	6	2	2021
ZHANG YN	2	31	2	2017
ZHANG ZJ	2	53	2	2021
ZHAO HX	2	42	2	2016
ZHAO JL	2	31	2	2016
ZHAO LH	2	11	3	2018
ZHAO MQ	2	49	2	2015
ZHAO Q	2	66	2	2008
ZHAO QY	2	17	2	2020
ZHAO R	2	9	2	2021
ZHAO X	2	42	4	2016
ZHAO Y	2	26	3	2015
ZHENG X	2	37	2	2019
ZHONG HQ	2	8	3	2019
ZHOU J	2	53	6	2017
ZHOU JM	2	27	2	2017
ZHOU YH	2	7	2	2020
ZHU B	2	49	2	2015
ZHU DM	2	159	2	2009
ZHU QG	2	10	2	2020
ZHU ZL	2	25	2	2020
ZHUANG HD	2	34	2	2017
ZOU YX	2	48	2	2018
ZUCOL F	2	105	2	2001
ABADI MS	1	2	1	2018
ABBOTT J	1	16	1	2017
ABD-ELDAYEM SA	1	52	1	2008
ABDALLA T	1	25	1	2018
ABDALLAH W	1	28	1	2016
ABE N	1	17	1	2019
ABE S	1	92	1	2002
ABE T	1	10	1	2003
ABIKO C	1	26	1	2013
ABRAMO T	1	198	1	1999
ABU-ZEID AF	1	52	1	2008
ABUDUXIKUER K	1	2	1	2022
ABUTBUL A	1	26	1	2016
ACHOUR W	1	13	1	2010
ACUNA P	1	103	1	2011
ADA M	1	15	1	2010
ADACHI S	1	19	1	2005
ADACHI Y	1	12	1	2018
ADAMO MA	1	59	1	2008
ADAMS O	1	21	1	2012
ADAMS PE	1	7	1	2011
ADAMS RJ	1	14	1	2002
ADLER KB	1	65	1	2008
ADRA AL	1	4	1	2010
AEBI C	1	29	1	2010
AFKHAMI H	1	1	1	2022
AFSHAR D	1	6	1	2019
AGACHE I	1	204	1	2011
AGARWAL J	1	2	1	2012
AGUILAR Y	1	3	1	2022
AGUILERA-ALONSO D	1	5	1	2019
AGUSTININGSIH	1	12	1	2015
AHLUWALIA J	1	11	1	2014
AHMAD F	1	18	1	2015
AHMAD MM	1	35	1	2020
AHMADI MH	1	1	1	2022
AHMADI R	1	8	1	2018
AHMED A	1	198	1	1999
AHMED NH	1	22	1	2011
AHN B	1	10	1	2021
AHN JM	1	9	1	2018
AHN Y	1	1	1	2022
AHN YH	1	5	1	2022
AHO VTE	1	28	1	2015
AI HW	1	29	1	2015
AI JW	1	2	1	2023
AI T	1	6	2	2021
AIDA R	1	5	1	2011
AIGNER A	1	23	1	2016
AIZAWA Y	1	16	1	2014
AKHI MT	1	9	1	2013
AKIMOTO M	1	25	1	2016
AKIN Y	1	7	1	2021
AKITA H	1	80	1	2009
AL-ABASSI A	1	7	1	2002
AL-ALI MK	1	12	1	2006
AL-AYDIE SN	1	12	1	2016
AL-GHAMDI AA	1	5	1	2001
AL-MARZOOQ F	1	29	1	2011
AL-NOUR TM	1	12	1	2006
AL-YOUNES HM	1	12	1	2016
AL-ZAIDY SA	1	36	1	2015
AL TURAIKI W	1	48	1	2013
ALABAZ D	1	10	1	2006
ALARFAJ AA	1	3	1	2020
ALAVI SM	1	2	1	2018
ALAVY A	1	14	1	2007
ALBERT B	1	5	1	2011
ALCOBA G	1	21	1	2017
ALDENKAMP AF	1	12	1	2017
ALECSA M	1	2	1	2019
ALEJANDRE-GARCIA A	1	24	1	2018
ALERHAND S	1	24	1	2016
ALEXANDER BD	1	35	1	2010
ALEXOPOULOS EI	1	83	1	2004
ALFARAIDI H	1	2	1	2020
ALGINGIL RC	1	6	1	2014
ALHAN E	1	10	1	2006
ALI AMMT	1	10	1	2019
ALI I	1	3	1	2023
ALIBERTI S	1	53	1	2008
ALISHLASH AS	1	14	1	2019
ALKAN O	1	4	1	2015
ALKATIB R	1	12	1	2019
ALKHRAISAT MH	1	3	1	2022
ALMASRI A	1	6	1	2013
ALMASRI M	1	18	1	2011
ALMQVIST C	1	204	1	2011
ALON US	1	17	1	2002
ALRAWAS A	1	6	1	2017
ALTAS K	1	15	1	2010
ALTER S	1	6	1	2022
ALTES T	1	6	1	2008
ALTINTAS DU	1	28	1	2007
ALTON H	1	57	1	2010
ALTUN D	1	8	1	2009
ALVERSON B	1	72	1	2014
ALVERSON BK	1	36	1	2017
ALVES M	1	12	1	2018
ALVUR M	1	1	1	2012
AMADDEO A	1	6	1	2022
AMBALAVANAN N	1	21	1	2015
AMEMIYA Y	1	4	1	2009
AMETRANO O	1	5	1	2017
AMIN M	1	2	1	2018
AMIOTT E	1	277	1	2011
AMLIE-LEFOND C	1	24	1	2008
AN ZH	1	39	1	2019
ANASTASAKOU E	1	8	1	2010
ANDERS A	1	27	1	2005
ANDERSON LM	1	171	1	2008
ANDERSON MP	1	32	1	2013
ANDERSON V	1	4	1	2007
ANDERSSON M	1	3	1	2018
ANDO M	1	12	1	2018
ANDRASEVIC S	1	7	1	2007
ANDREOLETTI L	1	58	1	2008
ANDRIAMANANTENA D	1	15	1	2013
ANDRZEJEWSKI C	1	42	1	2009
ANGULO AF	1	122	1	1999
ANIC-MILIC T	1	7	1	2007
ANITUA E	1	3	1	2022
ANKERMANN T	1	19	2	2014
ANLAR B	1	16	1	2020
ANNAGUR A	1	28	1	2007
ANOOSHIRAVANI N	1	15	1	2016
ANTACHOPOULOS C	1	24	1	2002
ANTONAZZO D	1	5	1	2021
ANTONELLI F	1	4	1	2009
ANTONY J	1	91	1	2015
ANTUNES A	1	14	1	2000
ANUPINDI SA	1	6	1	2008
AO Y	1	4	1	2021
AOKI Y	1	88	1	2006
AOL G	1	99	1	2012
AOSHIBA K	1	21	1	2014
AOYAGI H	1	37	1	2017
AOYAGI N	1	12	1	2008
AQUINO-ANDRADE A	1	4	1	2019
ARACIL-SANTOS FJ	1	11	1	2017
ARAKAWA C	1	9	1	2014
ARAKAWA H	1	15	1	2005
ARAKI Y	1	34	1	2013
ARAMAKI M	1	8	1	2018
ARANGO C	1	3	1	2022
ARAUJO-NETO C	1	8	1	2013
ARAYA J	1	18	1	2016
ARDERN-HOLMES S	1	91	1	2015
ARFAATABAR M	1	6	1	2019
ARIANTO L	1	125	1	2016
ARIYOSHI K	1	18	1	2009
ARKILO D	1	6	1	2014
ARON G	1	19	1	2013
AROSIO C	1	135	1	2000
ARPAOZU M	1	31	1	2008
ARQUERO C	1	3	1	2022
ARTAMA M	1	44	1	2021
ARUJ P	1	51	1	2012
ARVELO W	1	35	1	2013
ASADI S	1	5	1	2011
ASAMI R	1	5	1	2009
ASBOTT F	1	11	1	2013
ASFALOU I	1	15	1	2013
ASHBY D	1	78	1	2016
ASHOUR H	1	11	1	2014
ASHTARI A	1	4	1	2019
ASHTEKAR CS	1	28	1	2003
ASHTON R	1	2	1	2018
ASLAN M	1	6	1	2014
ASSADIAN O	1	49	1	2004
ATACK JM	1	12	1	2019
ATANI FR	1	1	1	2022
ATANI ZR	1	1	1	2022
ATAY AA	1	8	1	2009
ATCHISON RW	1	23	1	2002
ATHANASIADOU-PIPEROPOULOU F	1	7	1	2012
ATKINSON CE	1	1	1	2021
ATTILAKOS A	1	7	1	2008
ATTILIA I	1	31	1	2020
AUDI A	1	99	1	2012
AUNG YN	1	33	1	2017
AURA B	1	99	1	2012
AUVINEN P	1	28	1	2015
AVERBUCH D	1	15	1	2019
AVSAR M	1	10	1	2008
AYDEMIR C	1	14	1	2006
AYDEMIR O	1	3	1	2017
AYDEMIR Y	1	3	1	2017
AYDIN K	1	11	1	2004
AYRES JG	1	12	1	2000
AYTAC S	1	3	1	2016
AZEVEDO TR	1	6	1	2022
AZUMA M	1	19	1	1999
AZUMAGAWA K	1	17	1	2008
BABAEI T	1	5	1	2011
BABAEI Z	1	4	1	2019
BACHARIER LB	1	46	1	2005
BACHMANN LM	1	26	1	2020
BADA C	1	11	1	2019
BAENA-CAGNANI CE	1	6	1	2012
BAER G	1	21	1	2003
BAGGI E	1	19	1	2008
BAHADUR AK	1	6	1	2011
BAI L	1	148	1	2010
BAI SW	1	12	1	2021
BAI YM	1	1	1	2022
BAIKA DI	1	2	1	2021
BAKER JR	1	6	1	2019
BAKHSHINEJAD T	1	14	1	2007
BAKSHI R	1	222	1	2002
BALBISI EA	1	11	1	2002
BALDER R	1	30	1	2009
BALDWIN CD	1	22	1	2003
BALIS E	1	7	1	2015
BALISH A	1	99	1	2012
BALISH MF	1	290	1	2017
BALLGOBIN A	1	8	1	2018
BALLKE EH	1	3	1	2005
BALOTTIN U	1	13	1	2005
BALTZELL K	1	3	1	2018
BAMBRICK H	1	4	1	2020
BAN CF	1	11	1	2017
BANA C	1	2	1	2019
BANDELL RAM	1	6	1	2019
BANERJEE B	1	6	1	2009
BANN F	1	6	1	1999
BANSAL A	1	49	1	2015
BAO CX	1	1	1	2022
BAO HJ	1	7	1	2020
BAO J	1	7	1	2017
BAO L	1	6	1	2018
BAO LM	1	26	1	2013
BAO RY	1	8	1	2022
BAO YG	1	5	1	2016
BAO YX	1	7	1	2017
BAQUERO-ARTIGAO F	1	11	1	2017
BAR-ZEEV Y	1	47	1	2006
BAR K	1	11	1	2021
BARBACHANO-GUERRERO A	1	24	1	2018
BARBAGALLO M	1	2	1	2022
BARBARA M	1	5	1	2003
BARBARO F	1	3	1	2008
BARBAUD A	1	14	1	2000
BARBI E	1	6	1	2022
BARD JD	1	34	1	2019
BARDACH A	1	51	1	2012
BARLOW A	1	9	1	2018
BARNES E	1	91	1	2015
BARNES EH	1	27	1	2016
BARRANGER C	1	47	1	2005
BARREIRA ER	1	7	1	2009
BARRERO PR	1	47	1	2010
BARRIOS A	1	3	1	2022
BARROWMAN N	1	1	1	2021
BARTEN G	1	1	1	2023
BARTLAM M	1	63	1	2008
BARTSOCAS C	1	1	1	2012
BASEMAN JG	1	43	1	2011
BASNET S	1	1	1	2021
BASSETTI CL	1	1	1	2016
BASTUJI-GARIN S	1	162	1	2009
BASUALDO W	1	82	1	2017
BATCHOUN RG	1	12	1	2006
BAUER MF	1	23	1	2016
BAUMANN U	1	3	1	2010
BAUTISTA G	1	5	1	2021
BAVDEKAR A	1	82	1	2017
BAVDEKAR SB	1	16	1	2019
BAVEJA CP	1	1	1	2022
BAYYA AE	1	26	1	2016
BECHER H	1	23	1	2016
BECHTOLD A	1	28	1	2001
BECK A	1	29	1	2015
BECK R	1	10	1	2005
BECK T	1	31	1	2008
BECKER AB	1	33	1	2006
BECKER SL	1	2	1	2021
BEDIR O	1	8	1	2009
BEGLIATTI E	1	22	1	2003
BEHRENDT N	1	14	1	2019
BEIGELMAN A	1	59	1	2009
BEKA H	1	23	1	2007
BELLINI F	1	53	1	2001
BELLON N	1	4	1	2021
BELYALETDINOVA IK	1	3	1	2022
BEN HASSEN A	1	13	1	2010
BEN HASSEN E	1	4	1	2012
BENAM AV	1	8	1	2017
BENET T	1	82	1	2017
BENG ER	1	41	1	2008
BENG LA	1	41	1	2008
BENJAMIN C	1	4	1	2007
BENJUMEA MR	1	5	1	2021
BENKERROU M	1	6	1	2020
BENN CS	1	1	1	2022
BENSAID B	1	4	1	2021
BENTON JL	1	35	1	2010
BERETTA-PICCOLI BT	1	47	1	2018
BERG A	1	2	1	2019
BERG AS	1	8	1	2017
BERGER MY	1	183	1	2013
BERGER RP	1	31	1	2000
BERMEJO AM	1	5	1	2017
BERNARDESCHI D	1	5	1	2003
BERNARDI F	1	5	1	2013
BERNARDINI R	1	16	1	2013
BERNART C	1	35	1	2013
BERNASCONI S	1	5	1	2015
BERNIER C	1	4	1	2021
BERTELLI C	1	5	1	2021
BERZOSA A	1	3	1	2022
BESAZZA N	1	17	1	2012
BESCHORNER R	1	10	1	2005
BESSEN DE	1	53	1	2010
BESTEBROER TM	1	11	1	2000
BETTI C	1	9	1	2021
BEUTHER DA	1	21	1	2010
BEZERRA PGM	1	134	1	2011
BEZIRGIANNIDOU Z	1	3	1	2008
BHALLA P	1	16	1	2011
BHARTI PK	1	1	1	2022
BHIRI S	1	12	1	2019
BI CB	1	7	1	2015
BI J	1	3	1	2022
BI JX	1	9	1	2017
BI S	1	2	1	2021
BIAGI C	1	5	1	2021
BIALASIEWICZ S	1	12	1	2019
BIALY L	1	66	1	2010
BIAN FF	1	9	1	2016
BIDARI SS	1	3	1	2019
BIEBER L	1	28	1	2015
BIELICKI JA	1	7	1	2020
BIELIKOVA E	1	2	1	2006
BIERBAUM S	1	17	1	2012
BIERSCHENK D	1	39	1	2012
BIESMANS RC	1	43	1	2012
BIGOGO G	1	99	1	2012
BILAWAL A	1	2	1	2023
BILLE J	1	135	1	2003
BINGHAM WT	1	7	1	2011
BINH TQ	1	37	1	2014
BIONDI E	1	72	1	2014
BIONDI EA	1	36	1	2017
BIRCH J	1	10	1	2008
BIRKEBAEK NH	1	21	1	2000
BIRKELUND S	1	37	1	2013
BISETTY K	1	18	1	2015
BISWAS NR	1	55	1	2007
BITTSCHEIDT J	1	86	1	2003
BJARNADOTTIR E	1	125	1	2016
BJERRUM L	1	13	1	2011
BJORKMAN A	1	3	1	2018
BLACK PN	1	16	1	2007
BLACK S	1	763	1	2000
BLACKALL D	1	3	1	2018
BLACKBURN J	1	1	1	2021
BLACKY A	1	49	1	2004
BLAKE K	1	6	1	2016
BLEDSOE S	1	63	1	2012
BLESSING K	1	17	1	2012
BLOCH KC	1	562	1	2013
BLOEMBERG GV	1	8	1	2018
BLOIGU A	1	22	1	2005
BLOMGREN K	1	30	1	2006
BLUMER N	1	219	1	2007
BLUTH MH	1	21	1	2013
BOCHUD PY	1	13	1	2014
BODEMER C	1	4	1	2021
BODINI A	1	10	1	2010
BODINI FC	1	33	1	2020
BOGADO N	1	17	1	2016
BOGAERT D	1	14	1	2018
BOHM N	1	5	1	2019
BOHUON C	1	157	1	2001
BOL KA	1	15	1	2017
BOLCSKEI K	1	2	1	2017
BOLSKE G	1	35	1	2003
BOM AT	1	204	1	2011
BONACORSI S	1	6	1	2020
BONAMICO M	1	5	1	2011
BOND M	1	4	1	2022
BOND R	1	4	1	2022
BONDESON K	1	31	1	2008
BONER AL	1	10	1	2010
BONINI E	1	6	1	2010
BONINI S	1	204	1	2011
BONNELYKKE K	1	125	1	2016
BONNEVIE L	1	15	1	2013
BONT L	1	204	1	2011
BONWIT A	1	5	1	2021
BOOY R	1	28	1	2020
BOPPANA S	1	15	1	2011
BORALEVI F	1	4	1	2021
BORG I	1	86	1	2003
BORSA-DORION A	1	14	1	2000
BOS WJW	1	12	1	2017
BOSCH-CANTO V	1	8	1	2012
BOSCO A	1	32	1	2015
BOSE ME	1	71	1	2008
BOSNAK M	1	18	1	2002
BOSNAK V	1	18	1	2002
BOSSIOS A	1	204	1	2011
BOST-BRU C	1	7	1	2019
BOSTON EJ	1	95	1	2009
BOTELHO MA	1	12	1	2018
BOTTIGER B	1	11	1	2008
BOUGHAMOURA L	1	12	1	2019
BOUGILA J	1	12	1	2019
BOUKADIDA J	1	12	1	2019
BOUQUILLON C	1	96	1	2003
BOUSCAMBERT-DUCHAMP M	1	14	1	2012
BOUSCAMBERT M	1	16	1	2011
BOUSFIELD R	1	18	1	2014
BOUSHEY HA	1	173	1	2015
BOUSQUET J	1	204	1	2011
BOUSSO A	1	7	1	2009
BOUTROS C	1	2	1	2021
BOUZAS ML	1	11	1	2015
BOUZIRI A	1	13	1	2010
BOWES J	1	1	1	2021
BOWLES NE	1	53	1	2000
BOWLWARE KL	1	54	1	2006
BOXMAN J	1	47	1	2006
BOYER S	1	3	1	2017
BRACAGLIA G	1	1	1	2022
BRADE J	1	21	1	2012
BRAIDO F	1	204	1	2011
BRAMBILLA AM	1	53	1	2008
BRAMBILLA I	1	22	1	2018
BRAMLEY A	1	57	1	2018
BRANDORFF JM	1	23	1	2004
BRANDT S	1	8	1	2018
BRAUN SD	1	2	1	2019
BRAZEL D	1	5	1	2021
BRIATORE E	1	8	1	2015
BRIGHTLING C	1	78	1	2016
BRILOT F	1	91	1	2015
BRITELL A	1	5	1	2019
BRITTO MCA	1	134	1	2011
BRITTON PN	1	28	1	2020
BRODY SL	1	59	1	2009
BROEKMAN B	1	183	1	2013
BROOKS E	1	34	1	2019
BROUARD J	1	157	1	1999
BROUILLET R	1	5	1	2021
BROUWER RWW	1	7	1	2016
BRUCH LA	1	19	1	2001
BRUDIN L	1	6	1	2011
BRUN A	1	4	1	2021
BRUN D	1	4	1	2012
BRUNI P	1	22	1	2018
BRUNO A	1	204	1	2011
BRUNS R	1	3	1	2005
BRUSCATO AM	1	8	1	2011
BRUSILOVSKY M	1	8	1	2022
BRUSSELLE G	1	204	1	2011
BU XF	1	1	1	2020
BUBA M	1	1	1	2021
BUETTCHER M	1	39	1	2020
BUFTON KK	1	115	1	2011
BUGGLE F	1	23	1	2016
BUITING AG	1	43	1	2012
BULLER R	1	63	1	2012
BUNNAG T	1	13	1	2007
BURGER B	1	4	1	2022
BURGNER D	1	106	1	2006
BURKE RM	1	12	1	2014
BURKS ML	1	70	1	2013
BUSH A	1	51	1	2020
BYEON JH	1	21	1	2009
BYKOWSKI J	1	14	1	2015
CAFFARELLI C	1	5	2	2015
CAI FQ	1	4	1	2022
CAI GP	1	9	1	2020
CAI SL	1	8	1	2017
CAI SY	1	2	2	2019
CAI X	1	1	1	2013
CAI XX	1	9	1	2021
CAI XY	1	3	1	2021
CAI ZG	1	8	1	2020
CAI ZH	1	12	1	2019
CAI ZW	1	3	1	2021
CAILLON J	1	3	1	2005
CAIRES I	1	12	1	2018
CAKAN H	1	6	1	2014
CAKMAKCI H	1	49	1	2008
CALCAGNO G	1	11	1	2010
CALCAGNO JI	1	51	1	2012
CALDERON S	1	83	1	2007
CALZOLARI S	1	8	1	2015
CAMARGO CA	1	16	1	2015
CAMILLONI B	1	13	1	2019
CAMOZZI P	1	9	1	2021
CAMPAGNA C	1	5	1	2013
CAMPBELL H	1	107	1	2012
CAMPOS R	1	13	1	2020
CANCELLI F	1	31	1	2020
CANDLER PM	1	28	1	2004
CANE PA	1	12	1	2000
CANETTA C	1	53	1	2008
CANNON CL	1	59	1	2009
CANT A	1	67	1	2000
CANTAGREL A	1	34	1	2005
CAO DB	1	2	1	2012
CAO XY	1	1	1	2022
CAO ZL	1	2	1	2018
CAPACCIO P	1	19	1	2008
CAPAUL R	1	26	1	2020
CAPIZZI G	1	8	1	2015
CAPOFERRI G	1	10	2	2018
CAPOZZOLI F	1	12	1	2009
CAPPER D	1	10	1	2005
CARAMORI G	1	6	1	2012
CARCEY J	1	6	1	2016
CARDINALE F	1	84	1	2011
CARDOSO MJ	1	13	1	2007
CARDOSO MRA	1	8	1	2013
CARDOZO L	1	17	1	2016
CARLONI I	1	3	1	2020
CARLOS R	1	5	1	2011
CARLSEN KH	1	204	1	2011
CARLYN CJ	1	55	1	2001
CARMAN KB	1	15	1	2014
CARMELO E	1	1	1	2021
CARNEVALINI M	1	31	1	2020
CARNROT C	1	35	1	2003
CARR TF	1	12	1	2019
CARRABBA G	1	2	1	2019
CARRILLO JA	1	6	1	2009
CARRIM M	1	18	1	2018
CARSON JL	1	21	1	2002
CARUBELLI C	1	198	1	1999
CASABONA-ORE V	1	24	1	2017
CASON C	1	6	1	2022
CASSELLA C	1	24	1	2016
CASSIMOS D	1	3	1	2008
CASTILLA EA	1	23	1	2002
CASTILLEJOS-LOPEZ M	1	24	1	2018
CASTILLO ME	1	11	1	2019
CATALAN M	1	12	1	2009
CAVALLO A	1	5	1	2021
CAYLAN R	1	11	1	2004
CECCARELLI G	1	31	1	2020
CECCARELLI M	1	1	1	2022
CECCHETTI V	1	31	1	2020
CEDILLO-RAMIREZ L	1	2	1	2010
CELIK U	1	10	1	2006
CELLESI C	1	18	1	2009
CELLESSY S	1	2	1	2021
CELLI M	1	5	1	2011
CENCI E	1	13	1	2019
CENDROWSKA-PINKOSZ M	1	29	1	2009
CERRUTO R	1	5	1	2003
CESARI S	1	5	1	2015
CETIN C	1	7	1	2021
CETIN M	1	3	1	2016
CETINER S	1	10	1	2006
CEYLAN A	1	18	1	2002
CHAFRANSKA L	1	14	1	2019
CHAI YN	1	15	1	2020
CHAKRAVARTI A	1	1	1	2019
CHAMBERS E	1	57	1	2007
CHAMBERT-LOIR C	1	13	1	2009
CHAMLIN S	1	10	1	2008
CHAMSEDDINE S	1	2	1	2021
CHAN E	1	4	1	2016
CHAN ELY	1	22	1	2016
CHAN KC	1	4	1	2016
CHAN KH	1	17	1	2013
CHAN KP	1	20	1	2016
CHAN WP	1	27	1	2007
CHANDOLIA A	1	61	1	2016
CHANEZ P	1	204	1	2011
CHANG A	1	18	1	2016
CHANG FC	1	7	1	2020
CHANG HY	1	51	1	2014
CHANG IYF	1	17	2	2021
CHANG J	1	1	1	2019
CHANG KK	1	153	1	2015
CHANG KY	1	11	1	2020
CHANG L	1	7	1	2020
CHANG MY	1	5	1	2010
CHANG Q	1	1	2	2022
CHANG RN	1	1	1	2021
CHANG TK	1	5	1	2012
CHANG WC	1	38	1	2007
CHANTAROJANASIRI T	1	13	1	2007
CHAPARRO A	1	60	1	2012
CHAPARRO P	1	19	1	2017
CHASQUEIRA MJ	1	12	1	2018
CHATZIMICHAEL A	1	3	1	2008
CHAUDHURI R	1	78	1	2016
CHAUHAN A	1	78	1	2016
CHAUSSAIN M	1	31	1	2000
CHAVEZ-MUNGUIA B	1	2	1	2010
CHAVEZ F	1	60	1	2013
CHAWES BL	1	125	1	2016
CHAWKI D	1	155	1	2000
CHAWLA TC	1	55	1	2007
CHAY OM	1	49	1	2007
CHEGONDI M	1	12	1	2014
CHEIH SY	1	36	1	2003
CHEN A	1	4	1	2019
CHEN AC	1	3	1	2021
CHEN B	1	5	1	2016
CHEN BJ	1	5	1	2010
CHEN CH	1	16	1	2021
CHEN CY	1	27	1	2007
CHEN DM	1	26	2	2018
CHEN DP	1	4	1	2020
CHEN F	1	1	1	2017
CHEN FQ	1	7	1	2015
CHEN G	1	3	2	2021
CHEN H	1	6	2	2022
CHEN HL	1	1	2	2022
CHEN HS	1	1	1	2022
CHEN JA	1	3	1	2022
CHEN JH	1	9	1	2017
CHEN JK	1	1	1	2017
CHEN JL	1	4	5	2021
CHEN K	1	1	1	2021
CHEN KP	1	41	1	2015
CHEN KT	1	36	1	2003
CHEN LF	1	2	1	2021
CHEN LH	1	9	1	2018
CHEN LJ	1	2	1	2021
CHEN LM	1	13	2	2021
CHEN LN	1	1	1	2022
CHEN LP	1	13	1	2020
CHEN LS	1	4	1	2020
CHEN M	1	3	3	2019
CHEN MH	1	1	1	2022
CHEN MJ	1	1	2	2021
CHEN MY	1	12	2	2014
CHEN R	1	15	1	2015
CHEN SJ	1	6	2	2014
CHEN SN	1	6	2	2020
CHEN SZ	1	5	1	2022
CHEN TH	1	12	1	2008
CHEN TJ	1	1	1	2022
CHEN VCH	1	1	1	2017
CHEN W	1	24	2	2016
CHEN WC	1	6	1	2022
CHEN WJ	1	30	1	2020
CHEN WS	1	5	1	2019
CHEN WX	1	2	1	2021
CHEN XH	1	2	1	2015
CHEN XK	1	66	1	2014
[truncated: 4,938 more rows]
