# Supplementary material for: Global research trends of Mycoplasma pneumoniae pneumonia in children: a bibliometric analysis
Source: Front Pediatr. 2023 Nov 24;11:1306234. doi: 10.3389/fped.2023.1306234 (PMC10704248; doi:10.3389/fped.2023.1306234)
Supplement: Supplementary Table S3 — Combination and replacement of keywords. [file Table3.xlsx]

## Sheet: Sheet1
original keywords	replace by
*mycoplasma pneumoniae	mycoplasma pneumoniae
16s rrna gene	16s ribosomal rna
23s rrna	23s ribosomal rna
23s rrna gene	23s ribosomal rna
acute disseminated encephalomyelitis (adem)	acute disseminated encephalomyelitis
acute exacerbations	acute exacerbation
acute respiratory infection	acute respiratory infections
acute respiratory tract infection	acute respiratory infections
adem	acute disseminated encephalomyelitis
adenoviral infection	adenovirus infections
adenovirus (av)	adenovirus
adolescent	adolescents
adult	adults
adverse drug reaction	adverse drug reactions
airway epithelial cells	bronchial epithelial cells
antimicrobial resistance	antibiotic resistance
antineuronal antibody	antineuronal antibodies
asthma exacerbation	asthma exacerbations
atypical pneumonias	atypical pneumonia
bells palsy	bell palsy
bronchoalveolar lavage fluid (balf)	bronchoalveolar lavage fluid
childhood	children
chlamydophila pneumoniae	chlamydia pneumoniae
clinical characteristics	clinical features
clinical specimens	clinical samples
community acquired pneumonia	community-acquired pneumonia
community-acquired pneumonia (cap)	community-acquired pneumonia
coronavirus disease 2019	covid 19
coronavirus disease 2019 (covid-19)	covid 19
c-reactive protein	c reactive protein
cultures	culture
cytokine	cytokines
diseases	disease
enzyme immunoassays	enzyme immunoassay
epidemic	epidemics
exacerbation	exacerbations
igm antibody	igm
illness	disease
immunoglobulin e	ige
infections	infection
lower respiratory tract infection	lower respiratory infections
lower respiratory tract infections	lower respiratory infections
lung disease	pulmonary disease
m pneumoniae	mycoplasma pneumoniae
macrolide	macrolides
macrolide resistant	macrolide resistance
mouse model	murine model
multiplex polymerase chain reaction	multiplex pcr
mycoplasma pneumonia	mycoplasma pneumoniae pneumonia
mycoplasma pneumoniae (m pneumoniae)	mycoplasma pneumoniae
mycoplasma pneumoniae infections	mycoplasma pneumoniae infection
mycoplasma pneumoniae pneumonia (mpp)	mycoplasma pneumoniae pneumonia
nf kappa b	nf-kappa b
pathogen	pathogens
pcr assay	pcr
pediatric encephalitis	childhood encephalitis
pediatric pneumonia	childhood pneumonia
polymerase chain reaction	pcr
profile	profiles
proteins	protein
real-time pcr	real time pcr
real-time polymerase chain reaction	real time pcr
respiratory infection	respiratory infections
respiratory tract disease	respiratory illness
respiratory tract infection	respiratory infections
respiratory tract infections	respiratory infections
respiratory viruses	respiratory virus
risk factor	risk factors
specimens	samples
stevens johnson syndrome	stevens-johnson syndrome
syncytial virus	respiratory syncytial virus
tract infections	respiratory tract infections
viral infection	viral infections
